# Supplementary material for: Silver Nanoparticles Loaded on Polyethylene Terephthalate Films Grafted with Chitosan
Source: Polymers (Basel). 2022 Dec 28;15(1):125. doi: 10.3390/polym15010125 (PMC9824822; doi:10.3390/polym15010125)
Supplement: Supplementary file 1 [file polymers-15-00125-s001.zip]

Archive with 1 entries (1 files):
- polymers-2085612-supplementary.pdf
